# Supplementary material for: “It’s What I Have, It’s Not Who I Am”: A Qualitative Study of Social Support in Education/Employment Settings and Transition Readiness of Young Adults with End-Stage Renal Disease
Source: Int J Environ Res Public Health. 2021 Jun 19;18(12):6596. doi: 10.3390/ijerph18126596 (PMC8296423; doi:10.3390/ijerph18126596)
Supplement: Supplementary file 1 [file ijerph-18-06596-s001.zip]

Archive with 1 entries (1 files):
- ijerph-1221438-supplementary.pdf
